# Supplementary material for: A data sheet for the simultaneous assessment of dual radioactive tracer uptake in the heart
Source: MethodsX. 2016 Apr 2;3:289–96. doi: 10.1016/j.mex.2016.03.015 (PMC4832040; doi:10.1016/j.mex.2016.03.015)
Supplement: Supplementary file 1 [file mmc1.xlsx]

## Sheet: Sample preparation
Preparation of radioisotopes
Date	2007-12-11						For	6	numbers of injection prepared (numbers of animals plus 3-8)
	Dose		Time(h)	(m)		At the start of the experiment			Radioisotopic activity for one animal						counting efficiency of gammma counter
I 125-9MPA	70	（mCi）	13	28		70	（mCi）				11.6667	（mCi） =	1.45299e+07	(cpm)	56.1	%
F 18-DG	3389.2	（mCi）	13	24		2617.55	（mCi）				436.258	（mCi） =	3.22508e+08	(cpm)	33.3	%
(If MBq is used)
I 125-9MPA	2.59	（MBq）	13	28	→	2.59	（MBq）		0.431667	（MBq） =	11.6667	（mCi） =	1.45299e+07	(cpm)	56.1	%
F 18-DG	125.4	（MBq）	13	24	→	96.8491	（MBq）		16.1415	（MBq） =	436.257	（mCi） =	3.22507e+08	(cpm)	33.3	%
										FDG is administered	37.3935	of I 125 9MPA
	Time(h)	(m)
At the start of the experiment	14	5
Time after the preparation of FDG	1	-19	=	41	minutes
	Time(h)	(m)
Time of the measurement of graded standarts	16	58
Time from the start of the experiment	2	53	=	173	minutes
Volume for the graded standards	5	mL
							FDG
	I 125	F 18			Actual values of 18F	→	Calculation at the start of the experiment
Grade 1	8890	45217			2263.11		6732 days, 0:05:18.540000		1346.4			36.3892
Grade 2	4653	24803			1241.39		3692 days, 17:22:07.491000		738.545			19.9607
Grade 3	2290	11663			583.734		1736 days, 9:53:50.421000		347.282			9.38601
Grade 4	1210	6210			310.811		924 days, 13:23:38.478000		184.912			4.99761
Grade 5	903	3147			157.508		468 days, 12:46:12.746000		93.7064			2.53261
					(Bq)		(Bq/5mg)		(Bq/mg)			（nCi/mg）
					I 125		I 125
					Actual values of 125I		Calculation at the start
					264.112		264.112		52.8223			1.42763
					138.235		138.235		27.6471			0.747218
					68.0333		68.0333		13.6067			0.367747
					35.9477		35.9477		7.18954			0.194312
					26.8271		26.8271		5.36542			0.145011
					(Bq)		(Bq/5mg)		(Bq/mg)			（nCi/mg）
FDG
Volume per an animal	200	mL
	Time(h)	(m)
Time for the measurement	15	47
Time after the start of the experiment	1	42	=	102	minutes
Volume of the measurement	5	mL
							Calculation at the start						Dose of FDG administered
	I 125	F 18			Actual values of 18F
	736067	3199407			160130
	772710	3443690			172357
	696420	3135650			156939
Average	735066	3.25958e+06			163142	→	310243 days, 23:44:53.643000		62048.8	1676.99		1.24098e+07	335399
					(Bq)		（Bq/5mL）		(Bq/mg)	（nCi/mg）		（Bq/rat）	（nCi/rat）
125I-9MPA
Count of 125I-9MPA
Volume per an animal	200
Time for the measurement (Date)	2007-12-20
Time after the start of the experiment	9	Day
Volume of the measurement	5	mL
							Calculation at the start						Dose of I125 9MPA administered
	I 125				Actual values of 125I
	291926				8672.79
	333898				9919.73
	258010				7665.18
Average	294611				8752.56		9711.58		1942.32	52.495		388463	10499	0	0
					(Bq)		(Bq/5mg)		(Bq/mg)	（nCi/mg）		（Bq/rat）	（nCi/rat）

## Sheet: Examples of the 1st and 2nd
	Data sheet at euthanization																												Data sheet for the second analysis		Date of the second analyses
																						Time(h)(m) of the start							Counts of radioisotopic activity		2007-12-20
										Counts (actual values) of radioisotopic activity												14	5						(cpm)	(Bq)	(cpm)	(Bq)
	No.	animal group	animal ID	Body weight	Date of experiment	Concentration of blood sugar（mg/dl）	Weight of the whole heart (g)	Weight of the portion of the heart (g)	Weight of blood corrected（g）	Heart I (counts per min)	Heart I (Bq)	Heart F (counts per min)	Heart F (Bq)	Time(h)	(m)	Blood I (counts per min)	Blood I (Bq)	Blood F (counts per min)	Blood F (Bq)	Time(h)	(m)	Time of the start							Blood I	Blood I	Heart I	Heart I
	1			345	2007-12-11	46	1.414	0.3936	0.3936	516807	15353.7	1902553	95222.9	14	55	84626	2514.14	192240	9621.62	14	55	50							44200	1313.13	49970	1484.55
	2			300	2007-12-11	42	1.5449	0.3014	0.3014	443170	13166.1	2299577	115094	15	8	29100	864.528	117330	5872.37	15	8	63							5944	176.589	13642	405.288
	3			270	2007-12-11	88	1.39	0.5407	0.5407	157533	4680.12	671860	33626.6	15	18	59340	1762.92	272247	13626	15	18	73							6270	186.275	4012	119.192
	4			380	2007-12-11	58	1.5653	0.4421	0.4421	434140	12897.8	2282820	114255	15	29	32303	959.685	151973	7606.26	15	29	84							2812	83.5413	4882	145.039
	5			350	2007-12-11	40	1.7086	0.9904	0.9904	653290	19408.5	3367670	168552	15	38	112503	3342.34	227110	11366.9	15	38	93							64606	1919.37	21568	640.761
	6			260	2007-12-11	70	0.808	0.2227	0.2227	58237	1730.15	204853	10252.9	16	11	11860	352.347	49697	2487.34	16	11	126							2498	74.2127	4794	142.424
	Data sheet for the first analysis					Calculate the activity of 125I		18	% of counts of I derived from count of 18F
						Correction of time decay of FDG at the time of the start of experiment
										（Bq）			（Bq）																(Bq)	(days)	(Bq)	days
						No.	Weight of the whole heart (g)	Weight of blood corrected（g）		Heart F	Time from the start		Blood F	Time from the start															Blood I	Days from the preparation	Heart I	Days from the preparation
						1	1.414	0.3936		130488 days, 18:10:57.437000	50		13184 days, 23:58:04.552000	50															1457.01	9	1647.21	9
						2	1.5449	0.3014		171182 days, 23:18:55.185000	63		8734 days, 4:05:47.992000	63															195.938	9	449.695	9
						3	1.39	0.5407		53266 days, 22:34:24.653000	73		21584 days, 12:05:34.032000	73															206.685	9	132.252	9
						4	1.5653	0.4421		193978 days, 12:25:22.159000	84		12913 days, 15:09:59.337000	84															92.6949	9	160.93	9
						5	1.7086	0.9904		302859 days, 12:21:27.886000	93		20424 days, 8:04:11.263000	93															2129.67	9	710.968	9
						6	0.808	0.2227		22681 days, 1:01:52.676000	126		5502 days, 9:12:25.110000	126															82.3442	9	158.03	9
									Activities per tissue gram																				Activities per tissue gram
										（Bq/g）			（Bq/g）																（Bq/g）		（Bq/g）
								No.		Heart F			Blood F																Blood I		Heart I
								1		92283.4			33498.5																3701.75		4184.99
								2		110805			28978.7																650.094		1492.02
								3		38321.5			39919.6																382.254		244.594
								4		123924			29209.8																209.669		364.014
								5		177256			20622.3																2150.32		717.86
								6		28070.6			24707.6																369.754		709.608
															Initial dose injected per animal
									% dose /g						I-9MPA	388463	(Bq)												% dose /g
										（%dose/g）			（%dose/g）		FDG:	1.24098e+07	(Bq)												（%dose/g）		（%dose/g）
								No.		Heart F			Blood F																Blood I		Heart I
								1		0.743636			0.269937																0.952923		1.07732
								2		0.892888			0.233515																0.16735		0.384083
								3		0.308802			0.321679																0.0984015		0.0629644
								4		0.998603			0.235377																0.0539741		0.0937061
								5		1.42836			0.166178																0.553545		0.184795
								6		0.226198			0.199098																0.0951837		0.18267
									Correction by body weight																				Correction by body weight
										（SUV）			（SUV）																（SUV）		（SUV）
								No.		Heart F			Blood F																Blood I		Heart I
								1		256.554			93.1281																328.758		371.675
								2		267.866			70.0545																50.205		115.225
								3		83.3764			86.8533																26.5684		17.0004
								4		379.469			89.4434																20.5102		35.6083
								5		499.926			58.1624																193.741		64.6782
								6		58.8114			51.7655																24.7478		47.4943

## Sheet: 3rd sheet for autoradiography F
Autoradiography of FDG
Channel	No	Group	Index	*PSL	*Area(mm2)	*PSL/mm2	*(P-mean of Background)/mm2	Calibrated by graded standards	Average	Group
1	1	1	1	608.1	5.14	118.25	117.09	4.8985		1
1	2	1	2	519.01	3.87	134.02	132.86	5.38895		1
1	3	1	3	816.77	6.18	132.11	130.95	5.32955		1
1	4	1	4	890.05	7.93	112.2	111.04	4.71034	5.08183	1
1	5	2	5	687.21	5.8	118.43	117.27	4.9041		2
1	6	2	6	612.49	5.31	115.29	114.13	4.80644		2
1	7	2	7	882.24	5.65	156.08	154.92	6.07501		2
1	8	2	8	884.47	6.18	143.06	141.9	5.67009	5.36391	2
1	9	3	9	374.63	7.72	48.51	47.35	2.72959		3
1	10	3	10	238.08	7.76	30.69	29.53	2.17538		3
1	11	3	11	275.81	6.11	45.12	43.96	2.62416		3
1	12	3	12	214.67	4.58	46.84	45.68	2.67765	2.55169	3
1	13	4	13	889.21	6.27	141.76	140.6	5.62966		4
1	14	4	14	1001.87	6.27	159.72	158.56	6.18822		4
1	15	4	15	786.27	6.76	116.27	115.11	4.83692		4
1	16	4	16	1147.89	6.96	164.87	163.71	6.34838	5.75079	4
1	17	5	17	943.21	4.5	209.48	208.32	7.73575		5
1	18	5	18	1041.79	5.85	178.01	176.85	6.75703		5
1	19	5	19	1191.56	4.15	286.95	285.79	10.1451		5
1	20	5	20	848.86	5.01	169.35	168.19	6.48771	7.78139	5
1	21	6	21	73.62	4.66	15.81	14.65	1.71261		6
1	22	6	22	131.2	4.58	28.63	27.47	2.11132		6
1	23	6	23	106.27	4.93	21.55	20.39	1.89113		6
1	24	6	24	192.16	6.43	29.87	28.71	2.14988	1.96624	6
1	25	Background	25	55.66	59.11	0.94	-0.22	1.25016		Background
1	26	Background	26	156.89	113.71	1.38	0.22	1.26384		Backgrounds
								（nCi/mg）
1	27	Grade1	27	19267.2	16.72	1152.17	1151.01	36.389
1	28	Grade2	28	8995.76	16.06	560.22	559.06	19.96
1	29	Grade3	29	4300.32	16.85	255.17	254.01	9.386
1	30	Grade4	30	1927.96	14.68	131.31	130.15	4.997
1	31	Grade5	31	797.74	12.74	62.6	61.44	2.532
				PSL: Photo-Stimulated Luminescence

## Sheet: 4th sheet for autoradiography I
			Autoradiography of I125 9MPA
Channel	No	Group	Index	Group	*PSL	*Area(mm2)	*PSL/mm2	*(P-mean of Background)/mm2	Calibrated by graded standards	Average
1	1	1	1	1	602.77	4.36	138.25	138.047	0.270398
1	2	1	2	1	646.14	6.76	95.5828	95.3796	0.180797
1	3	1	3	1	521.16	4.83	107.901	107.697	0.206664
1	4	1	4	1	743.05	5.01	148.313	148.11	0.291531	0.237348
1	5	2	5	2	195.75	6.32	30.9731	30.7698	0.0451166
1	6	2	6	2	228.2	8.69	26.2601	26.0568	0.0352192
1	7	2	7	2	294.86	9.62	30.6507	30.4474	0.0444396
1	8	2	8	2	197.24	6.98	28.2579	28.0546	0.0394146	0.0410475
1	9	3	9	3	147.5	7.05	20.922	20.7187	0.0240093
1	10	3	10	3	124.71	7.05	17.6894	17.4861	0.0172208
1	11	3	11	3	157.39	8.78	17.926	17.7227	0.0177176
1	12	3	12	3	126.68	7.05	17.9688	17.7655	0.0178076	0.0191888
1	13	4	13	4	127.31	8.08	15.7562	15.5529	0.0131611
1	14	4	14	4	125.77	8.73	14.4066	14.2034	0.0103271
1	15	4	15	4	110.47	7.33	15.0709	14.8677	0.0117221
1	16	4	16	4	125.22	7.65	16.3686	16.1653	0.0144472	0.0124144
1	17	5	17	5	332.73	6.43	51.7465	51.5432	0.0887408
1	18	5	18	5	330.74	6.7	49.3642	49.1609	0.0837379
1	19	5	19	5	290.58	4.5	64.5733	64.37	0.115677
1	20	5	20	5	462.95	8.2	56.4573	56.254	0.0986335	0.0966973
1	21	6	21	6	94.67	4.41	21.4671	21.2638	0.0251541
1	22	6	22	6	126.81	5.23	24.2467	24.0434	0.0309911
1	23	6	23	6	126.94	6.68	19.003	18.7997	0.0199794
1	24	6	24	6	170.09	6.55	25.9679	25.7647	0.0346058	0.0276826
1	25	Grade1	25	Grade1	1063.11	2.15	494.47	485.47				Grade1	485.47	1.03548
1	26	Grade2	26	Grade2	489.93	1.66	295.139	286.139				Grade2	286.139	0.555996
1	27	Grade3	27	Grade3	322.38	1.94	166.175	157.175				Grade3	157.175	0.283949
1	28	Grade4	28	Grade4	144.41	1.66	86.994	77.994				Grade4	77.994	0.142315
1	29	Grade5	29	Grade5	66.12	1.54	42.9351	33.9351				Grade5	33.9351	0.0705622
1	30	Grade6	30	Grade6	50.64	1.94	26.1031	17.1031				Grade6	17.1031	0.0360462
1	31	Background	31	Background	60.12	220.69	0.272418			（nCi/mg）				（nCi/mg）
1	32	Background	32	Backgraound	40.22	299.81	0.134152
													Graded standards already checked
													Level	Calculatin	Correction efficiency by time decay
													1	609	1.03548
													2	327	0.555996
													3	167	0.283949
													4	83.7	0.142315
													5	41.5	0.0705622
													6	21.2	0.0360462
													7	10.3	0.017513
													8	5.47	0.00930061
													9	2.23	0.00379166
													10	1.35	0.0022954
